# Supplementary material for: Identification of miRNAs and their target genes in developing soybean seeds by deep sequencing
Source: BMC Plant Biol. 2011 Jan 10;11:5. doi: 10.1186/1471-2229-11-5 (PMC3023735; doi:10.1186/1471-2229-11-5)
Supplement: Additional file 1 — New miRNAs identified in soybean developing seeds. Mature sequences, star sequences and precursor sequences of miRNAs. The numbers of miRNAs detected by small RNA library sequencing are also included. [file 1471-2229-11-5-S1.XLS]

## Sheet: Sheet1
Table S1 miRNA related sequences
ID	Mature miRNA sequence	MiRNA star sequence	MiRNA precursor	Detected number	MiRNA Family*	location
soy_1	AAACAGAUCUAAAUGGAUUCC	AAUCCAUUCAGAUCUGUUUCG	GUUGGAACAGAGGAAUCCAUUCAGAUCUGUUUCGCAACACCAUAUUGGGUUCGACUGAAACAGAUCUAAAUGGAUUCCUUAGUUCUGA	11
soy_2	AAAGCCAUGACUUACACACGC	ND	GAUAUGAGAGAAAGCCAUGACUUACACACGCAUUGAAAUCUAAGUUAAAUAUGUGUGUAAGUCAUGGCAUUAUCUCAUAUCU	405
soy_3	AGCAAUGGAAUUAUAGACUGC	ND	GGAUGCUUUGGAGAUGUUGUAAUCCCUUUUUGUUGGAAGUUUCUCUCACAUUUUCAAGAAAGCAAGAGGCUUCAAAAUGGUCAGCAAUGGAAUUAUAGACUGCGACAGCAAGU	97
soy_4	AUGCACUGCCUCUUCCCUGGC	CUGGGAACAGGCAGAGCACGA	UAGUUAGAGACAGGACAAAGCAGGGGAACAGGCAGAGCAUGGAUGGAGCUAUCAACACAAUAUUGUCAAGAAACUGAGAGUGAGAGGAGAAAUAUGUUGUGGUUCUGCUCAUGCACUGCCUCUUCCCUGGCUCUGUCUCCAUUUCUCCUUC	95	MIR408
soy_5	AUUGAGUGCAGCGUUGAUGAA	UAUUGACGCUGCACUCAAUCA	UGGAGAAACAUCAUUGAGUGCAGCGUUGAUGAAGUCCUAAAUAGUAAAUAGCAACUACCCCUCGUGUUUCUCAGGUAGAUGCUUAAAUGGUUUUAUUGACGCUGCACUCAAUCAUGUUUUUUUG	138	MIR397
soy_6	CAAUGUAGUGUGGUAAGUGGUC	ND	UGGUGUCAAUCAAUGUAGUGUGGUAAGUGGUCAGAGUUCAAGUCUAUUGGACACCUAGAUUGGUGAUACUG	18
soy_7	CAUCAUACCAUAUUUGCUUCAU	ND	UUGGAGUUUCCAUGAAACAAAUAUGGUAUGAUGUAAGGGAAACAUAAAAACCAAAGUUAGUCGAUUAUAGGGUUCAACUAACAUCAGUUUUGAUGUUUCCUUUACAUCAUACCAUAUUUGCUUCAUAGAAACUACA	8
soy_8	CAUGGAAGUGAAUCGGGUGAC	ND	AUUGAUUCAUCAUGGAAGUGAAUCGGGUGACUCUUCCAUGUUGAUCUCUCCUCCACCACCUCCUUAAGGUGAUGGCAAAUUUCUGAGUUUCCCGAAUUUGCUUCCAUGGUGAAUCAAUC	372
soy_9	CAUGGUAGUGGAAGAAAUGGA	ND	CAAAAUCCUCUCCAUUUCUUCCAUUACUAUAGUUUUGGGAAAAUAAAUGAAAUGGAGAUAUGUCACACAUAAUAAUGGAGAGUAUCAUUUAUUUCCCGAAAGCAUGGUAGUGGAAGAAAUGGAGAGGAUCUGU	31
soy_10	CGGGAGCCUAUGAAGGUUAAC	ND	UAGUCUUUUGGUGACCCUCAAAGGCUUCCACUACUUCAUUUUACGAUCGAUUCAAUAUCGAGAAACAUGAAGGUGCGGGAGCCUAUGAAGGUUAACUAAAGGAACU	13
soy_11	CGUGGAAUCUCGCGGAAGACAU	ND	AAUCUUCUUCCGUGGAAUCUCGCGGAAGACAUUACAACUACGGAAGACAGCUUCUUCCGUGGAAGCUCACGGAAAAUGUCUUCCGUGAGAUUCCACAGAAGAAUAUU	9
soy_12	GCUGGAUGUCUUUGAAGGAAU	UCCCUCAAAGGCUUCCAGUAU	AUCAAAAGAAGUCUUCGUGUUCCCUCAAAGGCUUCCAGUAUUCAUUCAUACCUAACUAGUUGCUUGAAUGCUGGAUGUCUUUGAAGGAAUUUGAAAGCUUACUUCUACGC	13
soy_13	GGAGAUGGGAGGGUCGGUAAAG		AAGAGCUUGAGGAAGUGAUGGGAGAUGGGAGGGUCGGUAAAGAAUAUAUCUGAGACUCGACUCAAUCUCGAUCUCUCUCAGUGUUGUGUUGUUUUGUUUAUCCUUUUGCCGAUUCCACCCAUUCCUAUGAUUUCCUUCGGUUCCUCU	3339	MIR2118	5p
soy_14	GUCCUUGGGAUGCAGAUUACG	UAAUCUGCAUCCUGAGGUUUA	AUUGCUGGGUCCGGAUUAGGUAAUCUGCAUCCUGAGGUUUAGGACAAUAUCCUUUGUUUUGUUUCUAGUCCUUGGGAUGCAGAUUACGUCUUCCUUGCCAGCACUGUA	82	MIR2111
soy_15	UAACUGAACAUUCUUAGAGCAU	ND	UCUUGAUACCUAACUGAACAUUCUUAGAGCAUCACCAUUGUAGUUCAACAUCAUAAUGAUGUGAAAAAUGGGAAUGCUUUAAGAAUUUCAGUUAUGCAUCAAUC	130870	MIR1512
soy_16	UAAUUGUGUUGUACAUUAUCA	ND	CACUUGGGUUGAUGGUUUUCAAUACAAUUUCAUUUAAGAAGUUAGUUGCUUCUUUCAGCUUACCAACAAUGAAGCCACACAAUCAAGAAUUACAAGUGACAACAUUAACAAAAAUCCCUUUGACAACCAUUUUAGGAAAAAAAAACCAUACAAGUUUAUGUUUACAUAAACAGUCAAUAAUUGUGUUGUACAUUAUCACAUUAGAGUC	36
soy_17	UAGAGACGACAACAAUGGAAA	ND	CGUGAUUUUUGUCUCCAUUGCUGUUGUCUCUAUCUCAAAUUUCUUUUUUGGUGUCUGAGUUAGGGUUCUUAAAAUUUUUAUUUGCAUUAUAUUUGCGUCUUAUAAUAAUUGAAUAUAGGAUGAAUCUUUGUAUAGCAAAUUACUAUAAGAAGCGGAUUACUAUCAGAUGCAAAUAAAAAGUUCAGGAACCUUAUCUCAGACACCAAAAAUCAAAUCAAGAUAGAGACGACAACAAUGGAAACAAAAAUCAC	10
soy_18	UCAAAGACGUUGCUGAGGUAA	ND	UGAGCAACUUUCAAAGACGUUGCUGAGGUAAGCACCGUCUUAGUAAGCUGCUGACAUUCAAAGAUGGUGUUUUCCUCAGCACCGUCUUUGAAAUUUGCUCAC	13
soy_19	UCGACACCAUAUGUAGAGGCAG	ND	CUGCCCCUCCUCGACACCAUAUGUAGAGGCAGCGGAGGAAUCAUUGGAAACAACUUUCCAAUCCUUCGAGGUGGUAAGUUGUGCCUCUGUGUAAACAAGUCCAUUGCUACCUUGUUUCUUUAAUGCGGUCCUGAUGGUGGCGCGGG	27
soy_20	UGAGACCAAAUGAGCAGCUGA	AGCUGCUCAUCUGUUCUCAGG	GGGGUUUUACAGGAUCGUCCUGAGACCAAAUGAGCAGCUGACCACAUGAUGCAGCUAUGUUUGCUAUUCAGCUGCUCAUCUGUUCUCAGGUCGCCCUUGUUGGACUGUCC	234818	MIR3522
soy_21	UGCAUUUGCACCUGCACUUUA	ND	CUUGUAUAUCUGCAUUUGCACCUGCACUUUAAUUUGCUUGGUUUCUCUGUAACAUAAACAAGAGAAAGUGAGGAUGAGAAGAAAUAUUUUAUGUAGGAGUAAAGUGACCAAGAACAAAGGUAAGGUGCAGGUGCCUCUGCAGAUGAAUGCC	11	MIR530
soy_22	UGUUAGUGAUAAGGCGUGAUG	UCACGCCUAAUCACUGACGCA	ACAAAUGGAGUGUUAUAUUAUCACGCCUAAUCACUGACGCAUCAUUGUCACAUCAUUGAAGGUGAAGGCGUGACAAUGAGGUGUUAGUGAUAAGGCGUGAUGAUGUGAUUUGUUAUAUCAUC	98	MIR4387
soy_23	UUUGGUCUUUAAUCAAGCUGA	ND	CACGACAGCCACUGAACUUGGUCAAAAACCAAAUUCUCAGGAAUAUUAUUCAUGUACAAAGAAGGCCACUGGAAGCACCAGUCAUGAGAGUAGAUUGCAUGGUUUUUAGUCUUCUGAAAAAGAGGGGAAAGAGAGCAAGGACAUUGGAGGAAGUUGUUAAUAGAGAUUUCAUGGUAAAUGAUAUCUUUGAAGAUUUGGUCUUUAAUCAAGCUGAAUGGUUUUGU	27
soy_24	UUCCAUGAUAAGAUCUUUGAC	GUCAAAGAUCUUAUCAUGGAA	GCAGGACACGUUCCAUGAUAAGAUCUUUGACUGCACAUGGUUCUAAAAUUUCGGUUGGUAAUAAGAGUGAUGACAUCGUAAUUCUUUUUUGGAUGAGGUGACUACACAUGAUAAGCAUAUCACCAAUACAGAAUUUCUCUCCAGCACUCACCUCAUCCAAUGAAAAAAUACAAUGUCAUCACUAUUAUUAUCAACAGCAAUUCUAGAAUCAGUCAAAGAUCUUAUCAUGGAACAUGUCCUAC	17
soy_25	UUGCCGAUUCCACCCAUUCCUA		AAGAGCUUGAGGAAGUGAUGGGAGAUGGGAGGGUCGGUAAAGAAUAUAUCUGAGACUCGACUCAAUCUCGAUCUCUCUCAGUGUUGUGUUGUUUUGUUUAUCCUUUUGCCGAUUCCACCCAUUCCUAUGAUUUCCUUCGGUUCCUCU	1023	MIR2118	3p
soy_26	UUGGUGACCCAGAAGAAGUUGA	ND	CGAUGACCCUUCAAUUUUUGAUUUCUGGGUGGAUGACCCAACCUGGGUUGGUGACCCAGAAGAAGUUGAGGAACUCUUU	48
ND: Not detected
*MiRNA families annotated in miRBase database
5p 3p: soy_14 and soy_26 may respectively came from 5' arm and 3' arm of the same precursor
