# Supplementary material for: Identification of miRNAs and their target genes in developing soybean seeds by deep sequencing
Source: BMC Plant Biol. 2011 Jan 10;11:5. doi: 10.1186/1471-2229-11-5 (PMC3023735; doi:10.1186/1471-2229-11-5)
Supplement: Additional file 2 — Stem-loop RT-PCR Primers. All primers used in stem-loop RT-PCR. [file 1471-2229-11-5-S2.XLS]

## Sheet: Sheet1
Table S2 Stem-loop RT-PCR Primer
ID	RT Primer	Forward Primer	Reverse Primer
soy_1	gtcgtatccagtgcagggtccgaggtattcgcactggatacgacGGAATC	cggcgAAACAGATCTAAATG	gtgcagggtccgaggt
soy_2	gtcgtatccagtgcagggtccgaggtattcgcactggatacgacGCGTGT	CGTGAAAGCCATGACTTAC	gtgcagggtccgaggt
soy_3	gtcgtatccagtgcagggtccgaggtattcgcactggatacgacGCAGTC	GCCCGAGCAATGGAATTATA	gtgcagggtccgaggt
soy_4	gtcgtatccagtgcagggtccgaggtattcgcactggatacgacGCCAGG	GTCGATGCACTGCCTCTTC	gtgcagggtccgaggt
soy_5	gtcgtatccagtgcagggtccgaggtattcgcactggatacgacTTCATC	GCGTATTGAGTGCAGCGTT	gtgcagggtccgaggt
soy_6	gtcgtatccagtgcagggtccgaggtattcgcactggatacgacGACCAC	gcccgCAATGTAGTGTGGTAA	gtgcagggtccgaggt
soy_7	gtcgtatccagtgcagggtccgaggtattcgcactggatacgacATGAAG	cgccgCATCATACCATATTTG	gtgcagggtccgaggt
soy_8	gtcgtatccagtgcagggtccgaggtattcgcactggatacgacGTCACC	CGTGCATGGAAGTGAATCG	gtgcagggtccgaggt
soy_9	gtcgtatccagtgcagggtccgaggtattcgcactggatacgacTCCATT	agaggCATGGTAGTGGAAGA	gtgcagggtccgaggt
soy_10	gtcgtatccagtgcagggtccgaggtattcgcactggatacgacGTTAAC	GTCTCGGGAGCCTATGAAG	gtgcagggtccgaggt
soy_11	gtcgtatccagtgcagggtccgaggtattcgcactggatacgacATGTCT	tgttCGTGGAATCTCGCGGA	gtgcagggtccgaggt
soy_12	gtcgtatccagtgcagggtccgaggtattcgcactggatacgacATTCCT	tccgcGCTGGATGTCTTTGA	gtgcagggtccgaggt
soy_13	gtcgtatccagtgcagggtccgaggtattcgcactggatacgacCTTTAC	TATGGAGATGGGAGGGTCG	gtgcagggtccgaggt
soy_14	gtcgtatccagtgcagggtccgaggtattcgcactggatacgacCGTAAT	tggatGTCCTTGGGATGCAG	gtgcagggtccgaggt
soy_15	gtcgtatccagtgcagggtccgaggtattcgcactggatacgacATGCTC	GCCGTGTAACTGAACATTC	gtgcagggtccgaggt
soy_16	gtcgtatccagtgcagggtccgaggtattcgcactggatacgacTGATAA	cgggcTAATTGTGTTGTACA	gtgcagggtccgaggt
soy_17	gtcgtatccagtgcagggtccgaggtattcgcactggatacgacTTTCCA	tggcgTAGAGACGACAACAA	gtgcagggtccgaggt
soy_18	gtcgtatccagtgcagggtccgaggtattcgcactggatacgacTTACCT	agccgTCAAAGACGTTGCTG	gtgcagggtccgaggt
soy_19	gtcgtatccagtgcagggtccgaggtattcgcactggatacgacCTGCCT	CGTGTCGACACCATATGTAG	gtgcagggtccgaggt
soy_20	gtcgtatccagtgcagggtccgaggtattcgcactggatacgacTCAGCT	GCGTGAGACCAAATGAGC	gtgcagggtccgaggt
soy_21	gtcgtatccagtgcagggtccgaggtattcgcactggatacgacTAAAGT	GTCGTGCATTTGCACCTGC	gtgcagggtccgaggt
soy_22	gtcgtatccagtgcagggtccgaggtattcgcactggatacgacCATCAC	CGTGTGTTAGTGATAAGGC	gtgcagggtccgaggt
soy_23	gtcgtatccagtgcagggtccgaggtattcgcactggatacgacTCAGCT	gccgcTTTGGTCTTTAATCA	gtgcagggtccgaggt
soy_24	gtcgtatccagtgcagggtccgaggtattcgcactggatacgacGTCAAA	cggcgTTCCATGATAAGATC	gtgcagggtccgaggt
soy_25	gtcgtatccagtgcagggtccgaggtattcgcactggatacgacTAGGAA	TATGTTGCCGATTCCACCCA	gtgcagggtccgaggt
soy_26	gtcgtatccagtgcagggtccgaggtattcgcactggatacgacTCAACT	agatgTTGGTGACCCAGAAGA	gtgcagggtccgaggt
